# Supplementary material for: Safety and Tolerability of tDCS across Different Ages, Sexes, Diagnoses, and Amperages: A Randomized Double-Blind Controlled Study
Source: J Clin Med. 2023 Jun 28;12(13):4346. doi: 10.3390/jcm12134346 (PMC10342754; doi:10.3390/jcm12134346)
Supplement: Supplementary file 1 [file jcm-12-04346-s001.zip]

Archive with 1 entries (1 files):
- jcm-2284472-supplementary.pdf
